# Supplementary material for: The Structural Framework and Opening Appearance of the VP1-Pocket of Enteroviruses Correlated with Viral Thermostability
Source: Pathogens. 2024 Aug 22;13(8):711. doi: 10.3390/pathogens13080711 (PMC11357065; doi:10.3390/pathogens13080711)
Supplement: Supplementary file 1 [file pathogens-13-00711-s001.zip]

Archive with 1 entries (1 files):
- pathogens-3122153-supplementary.pdf
